# Supplementary material for: Combining phylogeography and climate models to track the diversification and spread of Phlebotomus simici
Source: Sci Rep. 2025 Mar 25;15:10188. doi: 10.1038/s41598-025-94601-1 (PMC11933271; doi:10.1038/s41598-025-94601-1)
Supplement: Supplementary file 5 — Supplementary Table 1. [file 41598_2025_94601_MOESM5_ESM.xlsx]

## Sheet: MatrixOutput
Supplementary Table 1. Uncorrected mean pairwise distances (%) based on COI sequences within (red) and between groups (black). Standard errors (S.E.) are given in blue.
		1	2	3	4	5	6	7	8	9	10	11	12	13	14	15	16	17	18	19
Ph. simici clade I	1	0.002	0.00694303	0.00647116	0.00785015	0.00916602	0.009306	0.015728	0.0164085	0.0157282	0.0145807	0.0146299	0.0147829	0.0144299	0.0144629	0.0145551	0.0147867	0.0166209	0.0157496	0.0158715
Ph. simici clade II	2	0.0261589	0.003	0.0058749	0.00921242	0.0102149	0.0101998	0.0157597	0.0166469	0.0159233	0.0149885	0.0142666	0.0148084	0.01405	0.0150552	0.0152188	0.0149845	0.016663	0.0157921	0.0159713
Ph. simici clade III	3	0.0259272	0.0232436	0.013	0.00896615	0.00996671	0.0100087	0.0153077	0.0162105	0.015965	0.0148524	0.014283	0.01479	0.0140996	0.0148757	0.0149934	0.014995	0.016354	0.0153366	0.015837
Ph. brevis	4	0.036932	0.0465966	0.0484019	0.008	0.00775889	0.00787575	0.015852	0.0159699	0.0154513	0.0147434	0.0148279	0.0146883	0.0144466	0.0141014	0.0141617	0.0149071	0.0161484	0.0158895	0.0155022
Adlerius sp. (Turkey)	5	0.0476865	0.0566	0.0582031	0.0386307	0.007	0.00295682	0.0156	0.0156606	0.0150076	0.0149131	0.0149978	0.0149829	0.0143288	0.0147311	0.0149308	0.0151317	0.0159485	0.0156439	0.0149611
Adlerius sp. (Armenia)	6	0.0444129	0.0534445	0.055179	0.0354752	0.00717154	0	0.015677	0.0157352	0.0150964	0.0149074	0.0149931	0.0149957	0.0143067	0.0147743	0.0149711	0.0151791	0.0158792	0.0157162	0.0151305
Ph. chinensis	7	0.134789	0.142165	0.139475	0.137634	0.138734	0.137299	0.004	0.0142933	0.0147521	0.0137267	0.0150257	0.0144174	0.0144508	0.0144422	0.0146786	0.0147322	0.0151122	0.00143356	0.0151161
Adlerius (Moldova)	8	0.150197	0.152412	0.152234	0.14716	0.148021	0.143144	0.121235	0.005	0.0147033	0.014113	0.0145749	0.0135368	0.0139859	0.0137516	0.0135418	0.0145925	0.0104323	0.0143024	0.0124234
Ph. arabicus	9	0.147738	0.151915	0.156543	0.140897	0.138841	0.136546	0.131777	0.122203	0.026	0.0136482	0.0135154	0.0135949	0.0129406	0.011271	0.0113366	0.0142756	0.0152019	0.0147284	0.0137789
Ph. balcanicus (Turkey)	10	0.11493	0.124498	0.126171	0.115797	0.121916	0.120482	0.106175	0.109868	0.104418	0	0.0100034	0.00757927	0.00875293	0.0114711	0.011526	0.00977472	0.0149592	0.0137489	0.0139161
Ph. balcanicus (Balkan)	11	0.122287	0.118405	0.12434	0.123606	0.129948	0.128514	0.126032	0.114522	0.103414	0.0499777	0	0.00907792	0.00526176	0.0122769	0.0125227	0.011921	0.0146487	0.0150471	0.0139352
Ph. balcanicus (species affinis)	12	0.125089	0.12872	0.130257	0.122713	0.130618	0.129183	0.114207	0.104322	0.109103	0.0341365	0.0499777	0.013	0.00873308	0.0115231	0.0115029	0.00865058	0.0140204	0.0144362	0.0132026
Ph. creticus	13	0.122628	0.118422	0.124414	0.119813	0.124594	0.123159	0.124247	0.111876	0.100067	0.0448461	0.0194853	0.050647	0.016	0.0118406	0.0120589	0.01106	0.0141304	0.0144767	0.0132641
Ph. halepensis	14	0.118435	0.130857	0.132168	0.109215	0.120052	0.11747	0.115378	0.106378	0.0706158	0.0712851	0.0799866	0.0766399	0.080656	0.005	0.00230237	0.0119342	0.0143948	0.0144688	0.014218
Ph. halepensis (species affinis)	15	0.116259	0.13002	0.130564	0.108266	0.120554	0.117972	0.116717	0.102051	0.0697791	0.0697791	0.0798193	0.0747992	0.0804886	0.00468541	0.001	0.0117699	0.0142683	0.0147015	0.0143262
Ph. kyreniae	16	0.119567	0.126545	0.130857	0.120649	0.129446	0.128012	0.123745	0.121414	0.11496	0.0496988	0.0755801	0.0460174	0.0737952	0.0823293	0.0790663	0.004	0.0149637	0.014699	0.0147301
Ph. longiductus	17	0.147177	0.152147	0.150784	0.14257	0.146586	0.140562	0.128514	0.0616753	0.127175	0.120482	0.122267	0.113119	0.120482	0.112115	0.108936	0.125	0.003	0.0151608	0.0117134
Ph. sichuanensis	18	0.1338	0.141161	0.138471	0.13663	0.138231	0.136797	0.0033258	0.120231	0.130522	0.105171	0.125028	0.113203	0.123243	0.114374	0.115713	0.122239	0.128012	0.003	0.0151428
Ph. turanicus	19	0.133239	0.135774	0.139391	0.131191	0.127367	0.126506	0.128765	0.080895	0.111446	0.106426	0.110219	0.107095	0.103748	0.108768	0.107932	0.118976	0.0709505	0.127761	na
