# Supplementary material for: Combining phylogeography and climate models to track the diversification and spread of Phlebotomus simici
Source: Sci Rep. 2025 Mar 25;15:10188. doi: 10.1038/s41598-025-94601-1 (PMC11933271; doi:10.1038/s41598-025-94601-1)
Supplement: Supplementary file 6 — Supplementary Table 2. [file 41598_2025_94601_MOESM6_ESM.xlsx]

## Sheet: GenBank
Supplementary Table 2. Cytochrome oxidase subunit I (COI) sequences obtained from GenBank for molecular analyses.
count	species in GenBank	GenBank accession	voucher used for this study	latitude	longitude	country of origin	latitude	longitude	altitude (m)	Köppen-Geiger code
1	Phlebotomus simici	MN812831	1_MN812831_AUT_Psimici	48.1446	16.6974	Austria	48.14462411	16.69736534	149	26
2	Phlebotomus simici	KU519497	2_KU519497_GRE_Psimici	40.674	22.9476	Greece	40.674025	22.947647	74	7
3	Phlebotomus simici	KU519498	3_KU519498_GRE_Psimici	40.674	22.9476	Greece	40.674025	22.947647	74	7
4	Phlebotomus simici	KU519499	4_KU519499_GRE_Psimici	40.674	22.9476	Greece	40.674025	22.947647	74	7
5	Phlebotomus simici	KU519500	5_KU519500_GRE_Psimici	40.674	22.9476	Greece	40.674025	22.947647	74	7
6	Phlebotomus simici	KU519501	6_KU519501_GRE_Psimici	40.674	22.9476	Greece	40.674025	22.947647	74	7
7	Phlebotomus simici	MT452054	7_MT452054_GRE_Psimici	37.1755	22.1025	Greece	37.1755	22.1025	927	9
8	Phlebotomus simici	MT452055	8_MT452055_GRE_Psimici	37.1755	22.1025	Greece	37.1755	22.1025	927	9
9	Phlebotomus simici	MT452056	9_MT452056_GRE_Psimici	37.1759	22.1042	Greece	37.1759	22.1042	859	9
10	Phlebotomus simici	MT452060	10_MT452060_CRETE_Psimici	35.0582	26.2409	Greece	35.058158	26.240872	26	8
11	Phlebotomus simici	OL352149	11_OL352149_CRETE_Psimici	35.0582	26.2409	Greece	35.058158	26.240872	26	8
12	Phlebotomus simici	OL352114	12_OL352114_KARP_Psimici	﻿35.63055	﻿27.10905	Greece	35.63055	27.10905	180	8
13	Phlebotomus simici	OL352115	13_OL352115_ANDR_Psimici	﻿37.848228	24.9087	Greece	37.848228	24.908661	277	8
14	Phlebotomus simici	OL352133	14_OL352133_MILOS_Psimici	﻿36.68548	﻿24.50396	Greece	36.68548	24.50396	91	8
15	Phlebotomus simici	KX822734	15_KX822734_ISR_Psimici	32.893	35.505	Israel	32.892962	35.505009	103	8
16	Phlebotomus simici	KX822735	16_KX822735_ISR_Psimici	32.9013	35.3037	Israel	32.90132	35.3037	178	8
17	Phlebotomus simici	PP587611	17_PP587611_ISR_Psimici	32.9171	35.5483	Israel	32.917134	35.548268	202	8
18	Phlebotomus simici	PP587612	18_PP587612_ISR_Psimici	32.8935	35.5096	Israel	32.89352	35.509627	106	8
19	Phlebotomus simici	PP587613	19_PP587613_ISR_Psimici	32.8871	35.5104	Israel	32.887143	35.510385	72	8
20	Phlebotomus simici	PP587614	20_PP587614_ISR_Psimici	32.8871	35.5104	Israel	32.887143	35.510385	72	8
21	Phlebotomus simici	PP587615	21_PP587615_ISR_Psimici	32.8935	35.5096	Israel	32.89352	35.509627	106	8
22	Phlebotomus simici	PP587616	22_PP587616_ISR_Psimici	32.8935	35.5096	Israel	32.89352	35.509627	106	8
23	Phlebotomus simici	PP587617	23_PP587617_ISR_Psimici	32.8871	35.5118	Israel	32.887094	35.511849	60	8
24	Phlebotomus simici	PP587618	24_PP587618_ISR_Psimici	30.4875	34.9425	Israel	30.487543	34.94253	384	4
25	Phlebotomus simici	PP587619	25_PP587619_ISR_Psimici	32.9061	35.5535	Israel	32.906119	35.553463	150	8
26	Phlebotomus simici	PP587620	26_PP587620_ISR_Psimici	32.9066	35.5525	Israel	32.906618	35.55246	150	8
27	Phlebotomus simici	PP587621	27_PP587621_ISR_Psimici	33.0108	35.3081	Israel	33.010796	35.308142	580	8
28	Phlebotomus simici	PP296498	28_PP296498_KOS_Psimici	42.144	21.289	Kosovo	42.144	21.289	415	7
29	Phlebotomus simici	PP296499	29_PP296499_KOS_Psimici	42.144	21.289	Kosovo	42.144	21.289	415	7
30	Phlebotomus simici	PP296500	30_PP296500_KOS_Psimici	42.144	21.289	Kosovo	42.144	21.289	415	7
31	Phlebotomus simici	PP296501	31_PP296501_KOS_Psimici	42.144	21.289	Kosovo	42.144	21.289	415	7
32	Phlebotomus simici	PP296502	32_PP296502_KOS_Psimici	42.144	21.289	Kosovo	42.144	21.289	415	7
33	Phlebotomus simici	PP296503	33_PP296503_KOS_Psimici	42.144	21.289	Kosovo	42.144	21.289	415	7
34	Phlebotomus simici	PP296504	34_PP296504_KOS_Psimici	42.144	21.289	Kosovo	42.144	21.289	415	7
35	Phlebotomus simici	PP296505	35_PP296505_KOS_Psimici	42.141	21.232	Kosovo	42.141	21.232	701	26
36	Phlebotomus simici	PP296506	36_PP296506_KOS_Psimici	42.567	21.526	Kosovo	42.567	21.526	789	26
37	Phlebotomus simici	PP296507	37_PP296507_KOS_Psimici	42.567	21.526	Kosovo	42.567	21.526	789	26
38	Phlebotomus simici	PP296508	38_PP296508_KOS_Psimici	42.567	21.526	Kosovo	42.567	21.526	789	26
39	Phlebotomus simici	PP296509	39_PP296509_KOS_Psimici	42.567	21.526	Kosovo	42.567	21.526	789	26
40	Phlebotomus simici	PP296510	40_PP296510_KOS_Psimici	42.567	21.526	Kosovo	42.567	21.526	789	26
41	Phlebotomus simici	PP296511	41_PP296511_KOS_Psimici	42.567	21.526	Kosovo	42.567	21.526	789	26
42	Phlebotomus simici	PP296512	42_PP296512_KOS_Psimici	42.567	21.526	Kosovo	42.567	21.526	789	26
43	Phlebotomus simici	PP296513	43_PP296513_KOS_Psimici	42.573	21.553	Kosovo	42.573	21.553	555	26
44	Phlebotomus simici	PP296514	44_PP296514_KOS_Psimici	42.573	21.553	Kosovo	42.573	21.553	555	26
45	Phlebotomus simici	PP296515	45_PP296515_KOS_Psimici	42.567	21.526	Kosovo	42.567	21.526	789	26
46	Phlebotomus simici	PP296516	46_PP296516_KOS_Psimici	42.567	21.526	Kosovo	42.567	21.526	789	26
47	Phlebotomus simici	PP296517	47_PP296517_KOS_Psimici	42.567	21.526	Kosovo	42.567	21.526	789	26
48	Phlebotomus simici	PP296518	48_PP296518_KOS_Psimici	42.567	21.526	Kosovo	42.567	21.526	789	26
49	Phlebotomus simici	PP296519	49_PP296519_KOS_Psimici	42.355	20.522	Kosovo	42.355	20.522	327	14
50	Phlebotomus simici	MT452050	50_MT452050_MAC_Psimici	41.737	22.1658	North Macedonia	41.73704	22.165797	278	7
51	Phlebotomus simici	MT452051	51_MT452051_MAC_Psimici	41.737	22.1658	North Macedonia	41.73704	22.165797	278	7
52	Phlebotomus simici	MN086690	52_MN086690_TUR_Psimici	39.438	38.462	Turkey	39.438	38.462	909	17
53	Phlebotomus simici	MN086690	53_MN086690_TUR_Psimici	39.438	38.462	Turkey	39.438	38.462	909	17
54	Phlebotomus simici	MN086690	54_MN086690_TUR_Psimici	38.995	37.895	Turkey	38.995	37.895	1457	18
55	Phlebotomus simici	MN086690	55_MN086690_TUR_Psimici	38.995	37.895	Turkey	38.995	37.895	1457	18
56	Phlebotomus simici	MN086690	56_MN086690_TUR_Psimici	37.561	36.462	Turkey	37.561	36.462	963	8
57	Phlebotomus simici	MN086691	57_MN086691_TUR_Psimici	39.438	38.462	Turkey	39.438	38.462	909	17
58	Phlebotomus simici	MN086692	58_MN086692_TUR_Psimici	39.438	38.462	Turkey	39.438	38.462	909	17
59	Phlebotomus simici	MN086693	59_MN086693_TUR_Psimici	39.438	38.462	Turkey	39.438	38.462	909	17
60	Phlebotomus simici	MN086694	60_MN086694_TUR_Psimici	39.438	38.462	Turkey	39.438	38.462	909	17
61	Phlebotomus simici	MN086695	61_MN086695_TUR_Psimici	39.438	38.462	Turkey	39.438	38.462	909	17
62	Phlebotomus simici	MN086696	62_MN086696_TUR_Psimici	37.561	36.462	Turkey	37.561	36.462	963	8
63	Phlebotomus simici	MN086697	63_MN086697_TUR_Psimici	37.236	32.373	Turkey	37.236	32.373	1408	18
64	Phlebotomus simici	MN086698	64_MN086698_TUR_Psimici	37.647	31.703	Turkey	37.647	31.703	1179	17
65	Phlebotomus simici	MN086699	65_MN086699_TUR_Psimici	40.256	32.26	Turkey	40.256	32.26	757	7
66	Phlebotomus simici	MN086700	66_MN086700_TUR_Psimici	36.198	29.698	Turkey	36.198	29.698	480	8
67	Phlebotomus simici	MN086701	67_MN086701_TUR_Psimici	36.198	29.698	Turkey	36.198	29.698	480	8
68	Phlebotomus simici	MN086702	68_MN086702_TUR_Psimici	36.199	29.699	Turkey	36.199	29.699	487	8
69	Phlebotomus simici	MN086702	69_MN086702_TUR_Psimici	36.199	29.699	Turkey	36.199	29.699	487	8
70	Phlebotomus simici	MN086703	70_MN086703_TUR_Psimici	36.199	29.699	Turkey	36.199	29.699	487	8
71	Phlebotomus simici	MN086704	71_MN086704_TUR_Psimici	36.198	29.698	Turkey	36.198	29.698	480	8
72	Phlebotomus simici	MN086705	72_MN086705_TUR_Psimici	40.256	32.26	Turkey	40.256	32.26	757	7
73	Phlebotomus simici	MN086705	73_MN086705_TUR_Psimici	40.257	32.265	Turkey	40.257	32.265	716	7
74	Phlebotomus simici	MN086705	74_MN086705_TUR_Psimici	38.196	26.833	Turkey	38.196	26.833	25	8
75	Phlebotomus simici	MN086706	75_MN086706_TUR_Psimici	40.255	32.264	Turkey	40.255	32.264	706	7
76	Phlebotomus simici	MN086707	76_MN086707_TUR_Psimici	40.255	32.264	Turkey	40.255	32.264	706	7
77	Phlebotomus simici	MN086707	77_MN086707_TUR_Psimici	40.256	32.26	Turkey	40.256	32.26	757	7
78	Phlebotomus simici	MN086707	78_MN086707_TUR_Psimici	40.256	32.26	Turkey	40.256	32.26	757	7
79	Phlebotomus simici	MN086708	79_MN086708_TUR_Psimici	40.182	35.466	Turkey	40.182	35.466	807	7
80	Phlebotomus simici	MN086709	80_MN086709_TUR_Psimici	40.182	35.466	Turkey	40.182	35.466	807	7
81	Phlebotomus simici	MN086710	81_MN086710_TUR_Psimici	40.182	35.466	Turkey	40.182	35.466	807	7
82	Phlebotomus simici	MN086711	82_MN086711_TUR_Psimici	40.182	35.466	Turkey	40.182	35.466	807	7
83	Phlebotomus simici	MN086712	83_MN086712_TUR_Psimici	37.4	27.44	Turkey	37.4001	27.44001	40	8
84	Phlebotomus simici	MN086713	84_MN086713_TUR_Psimici	38.196	26.833	Turkey	38.196	26.833	25	8
85	Phlebotomus simici	MN086714	85_MN086714_TUR_Psimici	37.413	27.361	Turkey	37.413	27.361	50	8
86	Phlebotomus simici	MN086715	86_MN086715_TUR_Psimici	37.4	27.44	Turkey	37.4001	27.4401	40	8
87	Phlebotomus simici	MN086716	87_MN086716_TUR_Psimici	37.413	27.361	Turkey	37.413	27.361	50	8
88	Phlebotomus simici	MN086717	88_MN086717_TUR_Psimici	37.413	27.361	Turkey	37.413	27.361	50	8
89	Phlebotomus simici	OL352144	89_OL352144_TUR_Psimici	38.7348	35.468	Turkey	38.734802	35.467987	1052	7
90	Phlebotomus simici	OL352145	90_OL352145_TUR_Psimici	38.7348	35.468	Turkey	38.734802	35.467987	1052	7
91	Phlebotomus simici	OQ826553	91_OQ826553_TUR_Psimici	41.1929	36.238	Turkey	41.192861	36.238	317	8
92	Phlebotomus simici	OQ826554	92_OQ826554_TUR_Psimici	41.1929	36.238	Turkey	41.192861	36.238	317	8
93	Phlebotomus simici	OQ826555	93_OQ826555_TUR_Psimici	41.1929	36.238	Turkey	41.192861	36.238	317	8
94	Phlebotomus simici	OQ826556	94_OQ826556_TUR_Psimici	41.1929	36.238	Turkey	41.192861	36.238	317	8
95	Phlebotomus simici	OQ826557	95_OQ826557_TUR_Psimici	41.1929	36.238	Turkey	41.192861	36.238	317	8
96	Phlebotomus brevis	MN086680	96_MN086680_Pbrevis	na	na	Turkey	na	na	na	na
97	Phlebotomus brevis	MN086681	97_MN086681_Pbrevis	na	na	Turkey	na	na	na	na
98	Phlebotomus brevis	MN086682	98_MN086682_Pbrevis	na	na	Turkey	na	na	na	na
99	Phlebotomus sp. (Adlerius)	MN086683	99_MN086683_TUR_Adlerius	na	na	Turkey	na	na	na	na
100	Phlebotomus sp. (Adlerius)	MN086684	100_MN086684_TUR_Adlerius	na	na	Turkey	na	na	na	na
101	Phlebotomus sp. (Adlerius)	MN086685	101_MN086685_TUR_Adlerius	na	na	Turkey	na	na	na	na
102	Phlebotomus sp. (Adlerius)	MN086686	102_MN086686_TUR_Adlerius	na	na	Turkey	na	na	na	na
103	Phlebotomus sp. (Adlerius)	MN086687	103_MN086687_TUR_Adlerius	na	na	Turkey	na	na	na	na
104	Phlebotomus sp. (Adlerius)	MN086688	104_MN086688_TUR_Adlerius	na	na	Turkey	na	na	na	na
105	Phlebotomus sp. (Adlerius)	MN086689	105_MN086689_TUR_Adlerius	na	na	Turkey	na	na	na	na
106	Phlebotomus sp. (Adlerius)	MT452062	106_MT452062_ARM_Adlerius	na	na	Armenia	na	na	na	na
107	Phlebotomus sp. (Adlerius)	MT452063	107_MT452063_ARM_Adlerius	na	na	Armenia	na	na	na	na
108	Phlebotomus sp. (Adlerius)	MT452064	108_MT452064_ARM_Adlerius	na	na	Armenia	na	na	na	na
109	Phlebotomus chinensis	KF137548	109_KF137548_Pchinensis	na	na	China	na	na	na	na
110	Phlebotomus chinensis	KF137549	110_KF137549_Pchinensis	na	na	China	na	na	na	na
111	Phlebotomus chinensis	KF137550	111_KF137550_Pchinensis	na	na	China	na	na	na	na
112	Phlebotomus chinensis	KF137543	112_KF137543_Pchinensis	na	na	China	na	na	na	na
113	Phlebotomus chinensis	KF137544	113_KF137544_Pchinensis	na	na	China	na	na	na	na
114	Phlebotomus chinensis	KF137545	114_KF137545_Pchinensis	na	na	China	na	na	na	na
115	Phlebotomus chinensis	KF137546	115_KF137546_Pchinensis	na	na	China	na	na	na	na
116	Phlebotomus chinensis	KF137547	116_KF137547_Pchinensis	na	na	China	na	na	na	na
117	Phlebotomus sp. (Adlerius)	MZ519860	117_MZ519860_MOLD_Adlerius	na	na	Moldova	na	na	na	na
118	Phlebotomus sp. (Adlerius)	MZ519861	118_MZ519861_MOLD_Adlerius	na	na	Moldova	na	na	na	na
119	Phlebotomus sp. (Adlerius)	MZ519862	119_MZ519862_MOLD_Adlerius	na	na	Moldova	na	na	na	na
120	Phlebotomus sp. (Adlerius)	MZ519863	120_MZ519863_MOLD_Adlerius	na	na	Moldova	na	na	na	na
121	Phlebotomus sp. (Adlerius)	MZ519864	121_MZ519864_MOLD_Adlerius	na	na	Moldova	na	na	na	na
122	Phlebotomus sp. (Adlerius)	MZ519865	122_MZ519865_MOLD_Adlerius	na	na	Moldova	na	na	na	na
123	Phlebotomus sp. (Adlerius)	MZ519866	123_MZ519866_MOLD_Adlerius	na	na	Moldova	na	na	na	na
124	Phlebotomus arabicus	KF483670	124_KF483670_Parabicus	na	na	Saudi Arabia	na	na	na	na
125	Phlebotomus arabicus	ON819882	125_ON819882_Parabicus	na	na	Saudi Arabia	na	na	na	na
126	Phlebotomus balcanicus	MK425636	126_MK425636_Pbalcanicus	na	na	Romania	na	na	na	na
127	Phlebotomus balcanicus	MN086653	127_MN086653_Pbalcanicus	na	na	Turkey	na	na	na	na
128	Phlebotomus balcanicus	MN003380	128_MN003380_Pbalcanicus	na	na	Turkey	na	na	na	na
129	Phlebotomus balcanicus	MN086654	129_MN086654_Pbalcanicus	na	na	Turkey	na	na	na	na
130	Phlebotomus balcanicus	PP296491	130_PP296491_KOS_Pbalcanicus	na	na	Kosovo	na	na	na	na
131	Phlebotomus balcanicus	PP296492	131_PP296492_KOS_Pbalcanicus	na	na	Kosovo	na	na	na	na
132	Phlebotomus balcanicus	PP296493	132_PP296493_KOS_Pbalcanicus	na	na	Kosovo	na	na	na	na
133	Phlebotomus balcanicus	PP296494	133_PP296494_KOS_Pbalcanicus	na	na	Kosovo	na	na	na	na
134	Phlebotomus balcanicus	PP296495	134_PP296495_KOS_Pbalcanicus	na	na	Kosovo	na	na	na	na
135	Phlebotomus balcanicus	PP296496	135_PP296496_KOS_Pbalcanicus	na	na	Kosovo	na	na	na	na
136	Phlebotomus balcanicus	PP296497	136_PP296497_KOS_Pbalcanicus	na	na	Kosovo	na	na	na	na
137	Phlebotomus aff balcanicus	MT344029	137_MT344029_Pbalcanicus_aff	na	na	Azerbaijan	na	na	na	na
138	Phlebotomus aff balcanicus	MT344028	138_MT344028_Pbalcanicus_aff	na	na	Azerbaijan	na	na	na	na
139	Phlebotomus aff balcanicus	MT344027	139_MT344027_Pbalcanicus_aff	na	na	Azerbaijan	na	na	na	na
140	Phlebotomus creticus	OL352132	140_OL352132_Pcreticus	na	na	Crete	na	na	na	na
141	Phlebotomus creticus	OL352150	141_OL352150_Pcreticus	na	na	Crete	na	na	na	na
142	Phlebotomus creticus	OL352151	142_OL352151_Pcreticus	na	na	Crete	na	na	na	na
143	Phlebotomus halepensis	OL352142	144_OL3521421_Phalepensis	na	na	Turkey	na	na	na	na
144	Phlebotomus halepensis	OL352143	145_OL3521431_Phalepensis	na	na	Turkey	na	na	na	na
145	Phlebotomus halepensis	ON093846	146_ON0938461_Phalepensis	na	na	Turkey	na	na	na	na
146	Phlebotomus halepensis	ON093847	147_ON0938471_Phalepensis	na	na	Turkey	na	na	na	na
147	Phlebotomus halepensis	OQ826551	148_OQ8265511_Phalepensis	na	na	Turkey	na	na	na	na
148	Phlebotomus halepensis	OQ826552	149_OQ8265521_Phalepensis	na	na	Turkey	na	na	na	na
149	Phlebotomus aff halepensis	MT344030	150_MT3440301_Phalepensis_aff	na	na	Azerbaijan	na	na	na	na
150	Phlebotomus aff halepensis	MT344031	151_MT3440311_Phalepensis_aff	na	na	Azerbaijan	na	na	na	na
151	Phlebotomus aff halepensis	MT344032	152_MT3440321_Phalepensis_aff	na	na	Azerbaijan	na	na	na	na
152	Phlebotomus aff halepensis	MT344033	153_MT3440331_Phalepensis_aff	na	na	Azerbaijan	na	na	na	na
153	Phlebotomus kyreniae	ON093850	154_ON093850_Pkyreniae	na	na	Turkey	na	na	na	na
154	Phlebotomus kyreniae	MN086679	155_MN086679_Pkyreniae	na	na	Turkey	na	na	na	na
155	Phlebotomus kyreniae	MN086678	156_MN086678_Pkyreniae	na	na	Turkey	na	na	na	na
156	Phlebotomus kyreniae	MN086677	157_MN086677_Pkyreniae	na	na	Turkey	na	na	na	na
157	Phlebotomus longiductus	KF137551	158_KF137551_Plongiductus	na	na	China	na	na	na	na
158	Phlebotomus longiductus	KF137552	159_KF137552_Plongiductus	na	na	China	na	na	na	na
159	Phlebotomus longiductus	KF137553	160_KF137553_Plongiductus	na	na	China	na	na	na	na
160	Phlebotomus sichuanensis	OR806957	162_OR806957_Psichuanensis	na	na	China	na	na	na	na
161	Phlebotomus sichuanensis	NC085354	163_NC085354_Psichuanensis	na	na	China	na	na	na	na
162	Phlebotomus sichuanensis	OR806962	164_OR806962_Psichuanensis	na	na	China	na	na	na	na
163	Phlebotomus sichuanensis	OR806961	165_OR806961_Psichuanensis	na	na	China	na	na	na	na
164	Phlebotomus sichuanensis	OR806960	166_OR806960_Psichuanensis	na	na	China	na	na	na	na
165	Phlebotomus sichuanensis	OR806958	167_OR806958_Psichuanensis	na	na	China	na	na	na	na
166	Phlebotomus sichuanensis	OR806959	168_OR806959_Psichuanensis	na	na	China	na	na	na	na
167	Phlebotomus sichuanensis	OR806963	169_OR806963_Psichuanensis	na	na	China	na	na	na	na
168	Phlebotomus turanicus	MN850811	170_MN850811_Pturanicus	na	na	Afghanistan	na	na	na	na
